# Supplementary material for: Cooperative Chikungunya Virus Membrane Fusion and Its Substoichiometric Inhibition by CHK-152 Antibody
Source: Viruses. 2022 Jan 28;14(2):270. doi: 10.3390/v14020270 (PMC8877538; doi:10.3390/v14020270)
Supplement: Supplementary file 1 [file viruses-14-00270-s001.zip]

Archive with 9 entries (9 files):
- Video S1_pH47noab.avi
- Video S2_pH47ab.avi
- Video S3_pH51noab.avi
- Video S4_pH51ab.avi
- Video S5_pH61noab.avi
- Video S6_pH61ab.avi
- Video S7_pH62noab.avi
- Video S8_pH62ab.avi
- viruses-1512485-supplementary.pdf
